# Supplementary material for: Concurrent Performance of Executive Function during Acute Bouts of Exercise in Adults: A Systematic Review
Source: Brain Sci. 2021 Oct 17;11(10):1364. doi: 10.3390/brainsci11101364 (PMC8533767; doi:10.3390/brainsci11101364)
Supplement: Supplementary file 1 [file brainsci-11-01364-s001.zip]

Archive with 1 entries (1 files):
- brainsci-1345670-supplementary.pdf
